# Supplementary material for: Paclitaxel-Loaded, Pegylated Carboxylic Graphene Oxide with High Colloidal Stability, Sustained, pH-Responsive Release and Strong Anticancer Effects on Lung Cancer A549 Cell Line
Source: Pharmaceutics. 2024 Nov 14;16(11):1452. doi: 10.3390/pharmaceutics16111452 (PMC11597291; doi:10.3390/pharmaceutics16111452)
Supplement: Supplementary file 1 [file pharmaceutics-16-01452-s001.zip]

Archive with 1 entries (1 files):
- pharmaceutics-3292312-supplementary.pdf
